# Supplementary material for: Risk perceptions regarding radiation exposure among Japanese schoolteachers living around the Sendai Nuclear Power Plant after the Fukushima accident
Source: PLoS One. 2019 Mar 13;14(3):e0212917. doi: 10.1371/journal.pone.0212917 (PMC6415797; doi:10.1371/journal.pone.0212917)
Supplement: S1 Table — (XLSX) [file pone.0212917.s003.xlsx]

## Sheet: Sheet1
ID	Q1	Q2	Q3	Q4	Q5	Q6	Q7	Q8	Q9	Q10	Q11	Q12	Q13	Q14	Q15	Q16	Q17	Q18	Q19	Q20	Q21
2	2	2	2	2	1	1	3	2	4	2	1	2	1	1	2	2	1	1	1	1	2
3	2	1	2	1	1	2	3	1	4	2	2	2	2	2	2	2	1	1	2	1	2
5	2	2	2	2	1	1	2	2	4	2	2	2	1	1	1	2	2	1	2	1	2
6	2	1	2	2	2	2	2	2	4	2	1	2	1	1	1	2	1	1	2	1	2
7	2	1	1	2	1	1	2	2	5	2	1	2	2	2	2	2	1	2	2	2	1
10	2	1	2	1	2	1	3	1	4	1	1	2	1	2	2	2	2	2	2	1	2
11	2	2	2	1	2	2	3	2	4	2	1	2	1	1	1	2	2	2	2	1	2
13	2	1	1	2	1	2	2	2	4	2	2	2	1	1	2	2	2	1	2	1	2
14	2	1	2	2	1	2	2	2	4	2	1	1	2	2	2	1	2	2	2	1	2
15	2	1	2	1	1	1	2	2	5	2	1	1	2	2	2	2	2	2	1	2	1
16	2	1	2	2	1	2	2	2	4	1	2	2	1	1	2	2	2	1	1	2	1
17	1	2	1	2	1	1	2	1	4	2	2	2	2	1	2	2	1	1	2	1	2
19	2	1	2	1	1	1	2	1	4	2	1	2	1	1	2	2	1	1	2	1	2
20	1	2	1	2	2	1	3	1	4	2	1	2	1	1	2	2	1	1	1	1	2
21	1	1	2	2	1	1	3	1	4	2	1	2	2	2	2	2	2	2	1	1	2
22	2	1	2	1	1	1	3	1	4	2	2	2	1	1	2	2	1	1	1	1	1
24	2	1	2	2	1	1	3	1	4	1	1	2	1	1	2	2	1	1	2	1	2
26	2	2	2	2	1	2	2	2	4	2	2	2	1	1	1	2	1	1	2	1	2
27	2	2	2	1	1	1	3	1	4	2	1	2	1	1	2	2	1	1	1	1	1
28	2	1	1	2	1	1	3	1	4	1	2	2	2	2	1	1	1	2	1	1	2
29	2	1	2	1	1	1	2	2	5	2	1	1	1	1	2	2	1	1	2	1	1
30	1	1	2	1	1	1	3	1	4	2	2	2	2	2	2	2	1	2	2	2	1
31	2	1	2	1	1	1	2	1	4	2	2	1	2	2	2	2	1	2	1	1	1
33	2	1	2	2	1	1	2	2	5	2	1	1	1	1	2	2	1	1	1	1	1
34	2	1	2	2	2	1	2	2	4	2	2	2	2	2	2	2	2	2	2	1	1
35	2	1	1	2	1	1	3	2	5	2	1	2	2	2	2	2	2	1	1	1	1
36	2	2	2	1	1	1	2	1	4	2	1	2	1	1	1	2	2	1	2	1	2
37	2	2	2	2	1	1	2	2	4	2	2	2	1	1	2	2	2	1	2	1	1
38	2	2	1	2	1	1	2	2	4	2	2	2	1	1	1	2	2	1	2	1	2
39	2	1	2	2	1	1	2	2	5	2	1	1	1	1	2	2	1	1	2	2	1
40	1	2	1	2	1	1	2	1	4	2	2	2	2	2	2	2	1	1	2	1	2
43	1	2	1	2	1	1	2	1	4	2	1	1	2	2	1	2	1	1	2	1	2
45	2	2	2	1	1	1	2	2	4	1	2	1	1	1	2	2	1	1	2	1	2
46	2	1	2	1	1	1	2	2	5	2	1	1	2	2	2	2	1	2	2	1	2
47	2	2	1	2	2	2	2	2	4	2	2	2	1	1	1	2	2	1	2	1	2
48	2	1	2	1	1	1	3	2	4	2	2	2	1	1	2	2	2	2	2	1	2
49	2	2	2	2	1	2	2	2	4	2	2	2	1	1	2	2	2	2	2	1	2
52	1	2	1	2	1	1	2	1	4	2	1	1	2	2	2	2	2	2	1	1	2
53	2	1	2	1	1	2	2	2	4	2	2	1	1	1	2	2	1	1	2	1	2
54	1	1	2	1	1	1	3	1	4	2	2	2	1	1	2	2	2	1	2	1	2
55	2	1	2	1	1	1	3	2	5	1	1	1	2	2	1	2	1	2	1	2	1
57	1	1	1	2	1	1	3	1	4	1	1	2	1	1	2	2	2	1	2	1	2
58	1	1	2	1	1	1	3	1	4	2	2	2	2	2	2	2	1	1	2	1	2
62	2	1	2	1	1	1	3	1	4	1	2	2	2	2	2	2	2	2	1	1	2
63	1	1	2	2	1	1	3	1	4	2	1	2	1	1	1	2	1	1	2	1	2
64	2	1	2	1	1	2	3	2	4	2	1	2	1	1	2	2	2	1	2	1	2
65	2	2	2	1	1	1	2	2	4	2	1	2	1	1	2	1	1	1	1	1	2
67	1	2	1	2	2	1	2	1	4	2	1	1	1	1	2	2	1	1	1	1	2
68	2	1	2	1	1	1	2	1	4	2	2	2	1	1	2	2	1	1	2	1	2
69	1	2	1	2	2	1	3	1	4	2	2	2	1	1	2	2	2	1	2	1	2
70	2	2	2	2	1	1	2	2	4	2	1	2	1	1	2	2	1	1	2	1	2
71	1	1	2	1	1	1	2	1	4	2	1	1	2	2	2	2	1	1	1	1	2
72	1	1	2	2	1	1	2	1	4	2	2	2	2	2	2	2	1	1	1	1	2
73	2	1	1	2	1	1	3	1	5	2	1	1	2	2	1	2	1	1	1	1	1
74	1	1	1	2	1	1	3	1	4	2	1	1	2	2	2	2	2	1	2	1	2
76	2	1	2	2	2	2	2	2	4	1	2	2	1	1	1	2	2	2	1	1	2
77	2	2	2	1	1	2	3	2	4	2	2	2	1	1	1	2	2	1	2	1	2
78	2	1	2	2	2	2	3	2	4	2	2	2	2	2	2	2	1	2	2	1	2
79	2	1	2	1	2	2	3	2	4	2	1	2	2	2	2	2	1	1	2	1	2
80	2	1	1	1	2	1	2	2	4	1	1	1	1	1	2	2	1	2	2	2	2
81	2	1	2	2	1	2	2	2	4	2	2	2	1	1	1	2	2	1	2	1	2
82	2	2	2	2	1	2	2	2	4	2	2	2	1	1	2	2	1	1	2	1	2
83	1	1	2	1	1	2	2	1	4	1	1	2	1	2	2	2	1	1	1	1	2
84	2	2	1	2	2	1	2	2	4	2	1	1	1	1	1	2	1	1	2	1	2
85	2	1	2	1	1	1	2	1	4	2	2	2	2	2	2	2	1	1	2	1	2
86	2	1	2	1	1	1	2	1	4	2	1	2	2	2	2	2	2	1	2	1	2
87	2	1	2	1	2	1	3	2	4	2	1	2	2	2	2	2	2	1	1	1	1
88	2	1	2	2	1	2	3	2	4	1	2	2	2	2	1	2	1	2	1	1	2
90	2	2	2	1	1	1	3	1	4	2	2	2	2	2	2	2	2	2	2	1	2
91	2	1	2	1	1	1	2	2	5	2	1	2	1	1	2	2	1	1	1	1	1
92	1	1	2	2	2	1	2	1	4	2	1	1	2	1	2	2	1	1	2	1	1
93	2	1	2	2	2	1	2	2	5	2	1	2	1	1	2	1	1	1	2	1	2
94	2	1	1	2	2	1	2	2	5	2	1	1	1	1	2	2	1	1	2	1	1
95	2	1	2	1	2	1	2	1	4	2	1	2	2	2	1	2	2	1	2	1	1
96	1	2	1	2	2	1	2	1	4	2	2	2	1	1	1	2	2	1	2	1	2
97	2	1	1	2	2	1	2	2	4	2	2	2	1	2	2	2	2	1	2	1	2
98	2	2	2	2	1	2	2	2	4	2	2	2	1	1	2	2	2	1	2	1	2
100	1	2	1	2	2	1	2	1	4	2	2	2	2	2	2	2	2	1	2	1	2
101	1	1	2	1	1	1	2	1	4	2	1	2	1	1	2	2	1	1	1	1	2
102	2	1	2	2	1	1	2	2	5	2	2	2	1	1	2	2	1	1	2	1	2
103	2	1	1	2	2	1	2	2	5	2	1	2	2	2	1	2	1	1	2	1	1
104	2	1	2	1	2	1	2	2	4	2	2	2	2	2	2	2	1	1	1	1	2
105	2	1	2	2	1	1	3	2	5	2	1	1	1	1	1	2	1	1	1	1	1
106	2	1	2	1	1	1	3	1	4	1	1	1	2	2	2	2	2	2	1	1	2
107	2	2	2	1	1	1	3	1	4	2	1	2	2	2	2	2	1	1	1	1	2
109	2	2	1	2	1	1	2	2	4	2	2	2	1	1	2	2	2	1	2	1	2
110	2	2	2	2	2	1	2	1	4	2	2	2	1	1	1	2	1	1	2	1	2
111	1	1	2	1	1	1	3	1	4	2	1	2	2	2	2	2	2	2	2	1	2
112	2	1	2	2	2	2	3	2	4	2	1	2	2	2	2	2	1	1	1	2	2
113	2	1	2	1	1	1	3	2	4	2	1	1	1	1	1	2	2	1	2	1	2
114	1	1	2	1	1	2	3	1	4	1	2	2	2	2	2	2	1	1	2	1	2
115	2	1	2	2	1	1	3	2	5	2	1	1	1	1	1	1	1	1	2	1	2
116	2	1	2	2	1	1	3	2	5	2	1	1	2	2	2	2	1	2	1	1	1
117	2	1	2	1	1	2	2	2	5	2	1	1	1	1	2	2	1	1	2	1	2
118	2	1	2	1	2	2	2	2	4	1	1	2	1	1	1	2	1	1	1	1	1
119	2	1	2	1	1	1	2	1	4	1	2	1	1	1	2	2	1	1	1	1	1
120	2	2	2	1	1	2	2	2	4	2	2	2	1	1	2	2	2	1	1	1	2
121	1	1	2	1	1	1	3	1	4	1	1	2	1	1	2	2	1	1	1	1	2
122	2	1	2	1	2	1	3	1	4	2	2	2	1	1	2	2	2	1	2	1	2
123	2	2	2	2	1	2	3	2	4	2	1	1	1	1	1	1	1	1	1	1	2
124	2	1	2	2	2	1	3	2	4	1	2	2	2	2	2	2	1	1	2	1	2
125	1	1	1	2	1	1	3	1	4	2	1	2	2	2	2	2	2	1	1	1	2
126	1	2	1	2	2	1	2	1	4	2	1	1	1	1	2	2	2	1	1	1	1
127	1	1	2	1	2	1	2	1	4	2	1	1	1	1	2	2	2	1	2	1	2
128	2	2	1	2	2	1	3	2	4	2	2	2	2	2	1	2	2	2	2	1	2
129	2	1	2	1	2	1	2	1	4	1	2	2	2	2	1	2	1	1	2	1	2
130	2	2	2	1	1	1	2	1	4	2	2	2	1	1	2	2	2	1	1	1	2
131	1	1	2	2	2	1	3	1	4	2	1	2	2	2	2	2	2	1	2	1	2
133	1	2	1	2	2	1	2	1	4	2	2	1	1	1	1	2	2	1	1	1	1
134	2	1	2	1	2	2	2	2	4	2	1	2	1	1	1	2	1	1	2	1	2
135	2	2	1	2	2	2	3	2	4	2	1	2	1	1	2	2	2	1	2	1	2
136	1	2	1	2	1	1	3	1	4	2	1	2	1	1	2	2	1	1	2	1	2
138	2	2	2	1	1	1	3	2	4	2	2	2	1	1	2	2	2	1	2	1	2
139	1	1	2	2	1	1	3	1	4	1	2	2	2	1	1	2	2	1	1	1	2
140	2	1	2	2	1	1	2	1	4	1	2	2	1	1	2	2	2	1	2	1	2
141	2	2	2	2	2	2	3	2	4	2	2	2	1	1	2	2	1	2	2	2	2
143	2	2	2	2	1	1	3	2	5	2	2	2	1	1	2	2	1	1	1	1	2
144	2	2	1	2	1	1	3	1	4	2	2	2	1	1	2	2	2	1	2	1	2
145	2	2	2	2	1	2	2	2	4	2	2	2	1	1	1	2	1	1	2	1	2
146	1	2	1	1	1	1	2	1	4	2	2	2	2	2	2	2	2	1	2	1	2
147	2	2	1	2	1	2	2	1	4	2	2	1	1	1	1	2	1	1	2	2	2
148	2	1	2	1	1	1	2	1	5	2	1	2	2	2	2	2	1	2	2	2	2
149	1	2	1	2	1	1	2	1	4	2	1	2	1	1	2	1	1	1	2	1	2
150	1	1	2	2	2	2	2	1	4	2	2	2	1	1	2	2	2	2	2	1	2
151	2	1	2	2	2	1	2	1	4	1	2	2	1	1	2	2	1	1	2	1	2
152	1	2	1	2	1	1	2	1	4	2	1	2	1	1	1	1	1	1	2	1	2
153	2	2	2	2	1	2	2	2	4	2	2	2	2	2	2	2	2	1	1	1	2
154	2	2	1	2	1	2	2	2	4	2	2	2	2	2	2	2	1	1	2	1	2
155	2	2	2	2	1	1	2	2	4	2	2	2	1	1	2	2	2	1	2	1	2
156	1	2	1	2	1	1	2	1	4	2	2	2	1	1	1	2	2	1	2	1	2
157	1	1	2	1	2	1	2	1	4	2	2	2	1	1	2	2	2	1	1	1	2
159	2	1	2	1	1	1	2	2	5	2	1	2	1	1	1	2	1	1	1	1	2
160	2	1	2	1	1	1	2	1	4	1	2	2	1	1	2	2	1	1	2	1	1
161	2	1	1	1	1	1	2	1	4	2	2	2	1	1	2	2	1	1	2	1	2
162	2	2	2	1	1	2	2	2	4	2	2	2	1	1	2	2	2	1	2	1	2
163	2	2	2	2	2	2	2	1	4	2	2	2	1	1	2	2	1	1	2	1	2
164	2	2	2	2	2	1	2	2	4	2	2	2	1	1	2	2	1	1	2	1	2
165	2	1	2	2	1	2	2	2	4	2	1	2	1	1	1	2	2	1	2	1	2
166	1	2	2	1	2	1	2	1	4	2	2	2	2	2	1	2	1	1	2	1	2
168	2	2	2	2	1	2	2	2	4	2	2	2	1	1	2	2	1	1	2	1	2
169	2	2	1	2	2	1	2	1	4	2	1	2	1	1	2	2	2	1	2	1	2
170	2	2	1	2	1	1	2	1	4	2	2	2	1	1	2	2	1	1	2	1	2
171	1	1	2	1	1	2	2	1	4	2	2	2	2	2	2	2	1	1	2	1	2
172	2	2	2	2	2	2	2	2	4	2	2	1	2	2	1	2	2	2	2	1	2
173	2	2	2	2	2	2	2	2	4	2	2	2	1	1	1	2	2	1	2	1	2
174	2	1	1	2	1	1	2	2	5	2	1	2	2	2	2	2	1	1	2	1	2
175	2	1	1	1	2	1	2	2	5	2	2	2	1	1	1	2	2	1	2	1	2
176	2	1	2	2	1	1	2	1	5	2	2	2	2	2	2	2	1	1	1	1	1
177	1	1	2	2	1	1	2	1	4	2	2	2	1	1	2	2	2	1	1	1	2
178	2	1	2	2	1	1	2	2	5	2	1	1	1	1	2	2	1	1	2	1	2
179	1	1	1	1	2	1	2	1	4	2	2	2	1	1	1	2	1	1	2	1	2
181	2	2	2	2	1	2	2	2	4	2	2	2	1	1	1	2	2	1	2	1	2
182	2	2	1	2	2	1	2	2	5	2	1	1	1	1	1	2	2	1	2	1	2
183	1	2	1	2	2	1	2	1	4	2	2	2	2	2	2	2	2	2	2	1	2
184	1	2	2	2	2	1	2	1	4	2	1	2	1	2	2	2	2	2	2	1	2
185	2	2	1	2	1	1	2	2	4	2	2	2	1	1	1	2	2	1	2	1	1
186	2	1	1	1	1	1	2	2	5	2	2	2	1	2	1	2	2	1	2	1	1
188	1	2	2	2	2	1	2	1	4	2	2	2	2	2	2	2	1	1	1	1	2
190	2	1	2	2	1	2	2	2	4	2	2	2	1	1	1	2	1	1	2	1	2
191	1	2	2	1	1	1	2	1	4	2	2	2	1	1	2	2	1	1	2	1	2
192	2	1	1	2	1	1	2	2	5	2	2	2	1	1	2	2	1	1	2	1	2
194	2	1	2	2	1	1	2	2	5	1	2	2	1	1	2	2	2	2	2	1	2
195	1	2	1	2	1	1	2	1	4	2	2	2	1	1	1	2	1	1	2	1	2
196	2	2	2	2	1	1	2	2	4	2	1	2	2	2	2	2	2	2	2	1	2
197	1	2	2	1	1	1	2	1	4	2	2	2	1	1	1	2	1	1	1	1	2
198	2	2	1	2	1	1	2	2	5	2	1	1	1	2	1	2	2	2	1	1	1
199	2	1	1	1	1	1	2	2	4	2	2	2	1	1	1	2	1	1	2	1	2
200	2	1	2	2	1	1	2	2	5	2	2	2	1	1	1	2	1	1	2	1	2
201	2	1	2	1	2	1	2	1	4	2	2	2	1	1	1	2	1	1	1	1	2
202	2	2	2	2	1	2	2	2	4	2	2	2	1	1	1	1	1	1	1	1	2
203	2	2	2	2	2	2	3	2	4	2	2	2	1	1	2	2	1	1	2	1	2
206	2	1	1	2	1	1	3	1	4	2	2	2	2	2	2	2	2	2	2	1	2
207	1	2	1	2	1	1	3	1	4	2	2	2	2	2	2	2	2	1	2	1	2
208	2	1	2	2	1	2	3	2	4	2	1	2	1	2	2	1	1	1	1	1	2
209	2	1	2	1	2	1	3	1	4	2	2	2	1	1	1	2	2	1	2	1	2
210	2	2	2	2	1	1	3	2	5	2	1	1	1	1	2	2	1	1	1	1	2
211	2	1	2	2	1	1	3	2	5	2	1	2	2	2	2	2	2	1	1	1	2
212	2	2	2	1	1	1	3	1	4	2	2	2	1	1	1	2	1	1	2	1	2
213	1	2	2	2	2	1	3	1	4	2	1	2	1	1	2	2	2	1	2	1	2
214	1	1	1	2	1	1	3	1	4	2	2	2	2	2	1	2	2	2	2	1	2
216	2	1	2	1	1	1	3	2	4	1	2	2	1	1	2	2	2	1	1	1	2
217	2	1	2	1	2	1	3	2	4	2	2	1	2	2	2	2	2	1	2	2	2
218	1	1	2	1	2	1	3	1	4	1	2	2	2	2	2	2	1	1	1	1	2
219	2	2	2	1	2	2	3	2	4	2	2	2	1	2	2	2	1	1	1	1	2
220	1	1	2	2	2	2	3	1	4	2	1	2	2	2	2	2	1	2	1	2	2
221	1	1	1	2	2	1	3	1	4	2	2	2	1	2	1	2	1	1	1	1	2
222	2	2	2	2	1	2	3	2	4	2	2	2	2	2	2	2	1	1	2	1	2
223	1	2	1	2	1	1	3	1	4	2	2	2	1	1	2	2	2	2	2	1	2
224	2	2	2	1	1	1	2	2	4	2	2	2	1	1	2	2	1	1	1	1	2
225	1	1	2	1	2	1	2	1	4	2	1	2	2	1	2	2	1	1	1	1	2
226	2	1	2	1	2	1	2	2	5	1	2	2	1	1	1	2	2	1	2	1	2
227	2	1	2	1	1	1	2	1	4	2	1	2	1	2	1	2	2	2	1	1	1
228	2	2	2	2	1	2	2	2	4	2	1	2	1	1	2	2	2	1	2	1	2
230	2	2	2	1	2	2	2	2	4	2	2	2	1	1	1	2	1	1	2	1	2
232	2	1	2	2	1	1	2	2	5	2	2	2	2	2	2	2	1	1	2	1	2
233	2	2	2	1	1	1	2	2	4	2	2	2	1	1	2	2	2	1	2	1	2
234	2	2	2	1	1	1	2	2	4	2	2	2	2	2	1	2	1	1	2	1	1
235	2	1	2	1	2	1	2	2	4	1	2	2	2	1	2	2	1	2	2	1	2
236	1	2	2	1	1	2	2	1	4	2	1	1	1	1	2	2	1	2	2	1	2
237	2	1	1	2	1	1	2	2	5	2	2	2	1	1	1	2	2	1	2	1	2
238	2	1	2	1	1	1	2	2	5	2	2	2	2	2	2	2	1	1	2	1	2
239	2	2	2	1	1	1	2	1	4	2	1	2	1	1	1	2	2	1	2	1	2
240	2	1	2	2	2	2	2	2	4	2	2	2	1	1	2	2	2	2	2	1	2
241	2	2	1	2	1	1	3	1	4	2	2	2	1	1	2	2	1	1	2	1	2
242	2	1	2	1	1	2	3	1	4	1	2	2	2	2	2	1	1	2	1	1	2
243	1	2	1	2	2	1	3	1	4	2	2	2	2	2	2	2	1	1	2	1	2
244	2	1	2	1	1	2	3	1	4	1	2	1	2	2	2	2	2	2	1	1	2
245	1	2	1	2	2	1	3	1	4	2	2	2	2	2	2	2	2	1	2	1	2
246	2	1	1	2	2	1	3	2	4	2	2	1	1	1	2	2	1	1	1	1	2
247	2	1	2	1	2	1	3	1	4	2	2	2	2	2	2	2	2	2	2	1	2
248	2	2	2	1	1	2	3	1	4	2	1	2	1	1	1	2	2	1	2	1	2
249	2	1	2	1	2	1	3	1	4	2	2	2	2	2	1	2	2	2	2	1	2
250	1	2	1	2	1	1	3	1	4	2	2	2	2	2	1	2	2	1	2	1	2
251	2	1	2	1	2	1	3	1	4	2	2	2	2	2	2	2	1	2	1	1	2
252	2	1	2	2	1	1	3	2	5	2	1	1	1	1	1	2	1	1	2	1	1
254	1	1	1	2	1	1	3	1	4	2	2	2	2	2	2	2	2	1	2	1	2
255	2	2	1	2	1	1	3	2	4	2	2	1	2	2	2	2	2	2	2	1	2
256	2	2	1	2	2	2	3	2	4	2	2	2	1	1	1	2	2	1	2	1	2
257	2	1	1	1	1	1	3	2	4	2	2	2	1	1	2	2	2	1	1	1	2
258	2	2	1	2	1	1	3	2	4	2	2	2	2	2	2	2	1	1	2	1	2
259	2	1	2	1	2	1	3	1	4	2	1	2	1	2	2	2	1	2	1	1	2
260	2	2	2	2	1	2	3	2	4	2	1	1	1	1	1	2	1	1	2	1	2
261	2	2	2	2	2	2	3	2	4	2	2	2	2	1	2	2	2	2	2	1	2
262	2	2	2	1	1	1	3	1	4	1	1	2	1	1	1	1	1	1	1	1	1
263	1	1	2	1	2	1	3	1	4	2	1	2	2	2	2	2	1	1	2	1	2
264	2	1	2	2	1	1	3	2	5	2	2	2	1	1	2	1	1	2	2	1	2
265	1	2	2	2	1	2	3	1	4	2	1	2	1	2	1	2	1	2	1	1	2
266	2	1	2	1	1	1	3	2	5	1	2	1	2	2	2	1	1	2	1	2	1
268	2	2	1	2	2	2	3	2	4	2	1	2	1	1	1	2	1	1	2	1	2
270	2	2	2	2	2	2	3	2	4	1	2	2	1	1	2	1	1	1	1	1	1
271	2	1	2	1	1	1	3	2	5	2	1	2	1	1	1	1	1	1	1	1	2
272	2	1	2	2	2	1	3	1	4	2	1	1	1	1	2	2	2	1	2	1	2
273	2	2	2	2	2	2	3	2	4	2	2	2	1	1	2	2	1	1	1	1	2
274	2	1	2	2	2	1	3	2	4	2	2	2	1	1	2	2	1	2	1	2	2
275	2	2	2	1	1	2	3	2	4	2	2	2	1	1	1	2	1	1	2	1	2
276	2	1	2	1	1	2	3	2	4	1	2	2	1	1	2	2	2	1	2	1	2
278	2	2	2	1	1	1	2	2	4	2	2	2	1	1	1	2	2	1	1	1	2
279	2	1	2	1	1	2	2	2	4	2	1	2	1	1	2	2	2	2	2	1	2
281	1	2	2	1	2	1	2	1	4	2	2	2	1	2	2	2	2	1	1	1	2
282	1	2	2	1	1	1	2	1	4	2	2	2	1	1	2	2	1	1	1	1	2
283	2	1	2	1	1	2	2	2	4	2	1	1	1	1	1	2	2	2	2	1	2
284	1	2	2	2	2	1	2	1	4	2	1	2	1	1	2	2	2	1	2	1	2
285	2	2	2	1	1	2	2	2	4	2	2	2	1	1	2	2	1	1	2	1	2
286	2	1	2	2	2	2	2	2	4	2	1	2	2	2	2	2	2	2	2	1	2
288	2	1	2	2	2	2	2	2	4	1	2	2	1	1	2	2	1	1	1	1	2
289	2	2	2	1	1	1	2	2	4	2	1	2	1	2	2	2	2	1	1	1	2
290	2	1	2	1	1	2	2	2	4	2	2	2	2	2	2	2	1	1	1	1	2
291	2	1	2	1	1	1	3	2	5	2	1	1	2	2	2	2	2	2	2	1	1
292	2	1	2	1	2	2	3	2	4	1	2	2	2	2	2	2	1	2	1	1	2
293	2	2	1	2	2	2	3	2	4	2	2	1	1	1	2	2	1	1	1	1	2
294	2	2	1	2	1	1	3	2	4	1	2	2	1	1	1	2	1	2	1	1	2
295	2	1	2	1	1	2	3	2	4	2	1	2	1	2	2	2	1	1	1	1	2
296	2	2	2	1	1	2	3	2	4	2	2	2	1	1	1	2	1	1	2	1	2
297	2	2	2	1	2	2	3	1	4	2	2	2	1	1	2	2	1	1	2	1	2
298	2	1	2	1	1	1	3	2	4	2	1	2	1	1	2	2	2	2	2	1	2
299	1	1	2	2	2	1	3	1	4	1	2	2	2	2	1	2	1	1	1	1	1
300	1	1	2	1	2	1	3	1	4	2	2	1	2	2	2	2	2	2	2	1	2
301	2	1	2	1	1	1	3	2	4	1	2	1	1	1	2	2	1	1	1	1	2
302	1	2	1	2	1	1	3	1	4	2	2	2	1	1	2	2	1	1	2	1	2
304	1	1	1	2	1	1	3	1	4	2	2	2	2	2	2	2	1	1	1	1	2
305	1	1	2	2	1	1	3	1	4	2	2	2	2	2	2	2	2	2	2	1	2
306	2	1	2	2	1	1	3	2	5	1	2	1	2	2	2	2	1	2	2	1	2
307	1	1	2	1	1	1	3	1	4	2	2	2	1	1	1	2	2	1	2	1	2
308	1	1	2	1	2	1	3	1	4	2	2	2	2	2	2	2	2	1	2	1	2
309	2	2	2	1	2	1	3	2	4	2	2	2	1	1	2	2	1	1	2	1	2
310	2	1	2	1	1	1	3	2	4	1	1	2	1	1	2	1	1	1	2	1	2
311	2	1	2	2	2	2	3	2	4	1	2	2	1	1	2	2	1	1	2	1	2
312	2	1	2	2	2	2	3	1	4	1	2	2	2	2	1	2	1	1	2	1	2
313	1	2	1	2	1	1	2	1	4	2	2	2	2	2	2	2	1	1	2	1	2
314	1	2	2	2	2	1	2	1	4	2	1	2	2	2	2	2	2	2	2	1	1
315	2	1	2	1	2	1	2	2	4	2	2	2	1	1	2	2	2	2	2	1	2
316	2	1	2	1	1	1	2	1	4	2	2	2	1	1	2	2	2	1	2	1	2
317	2	2	1	2	1	1	2	2	4	2	2	2	2	1	2	2	1	1	2	1	1
319	2	1	2	1	2	1	2	2	4	2	2	2	1	1	1	2	2	1	2	1	2
320	2	2	2	1	2	1	2	1	4	2	2	2	1	1	2	2	2	1	2	1	2
321	2	2	2	2	1	2	2	2	4	2	2	2	1	1	2	2	2	2	1	1	2
322	2	1	2	1	1	1	2	2	4	2	2	2	1	1	2	2	1	1	2	1	2
323	2	2	2	2	1	2	2	2	4	2	1	2	1	1	2	2	1	1	2	1	1
324	2	1	2	1	2	2	2	1	4	2	2	2	1	2	1	2	1	1	2	1	2
325	1	1	2	2	2	2	2	1	4	2	2	2	2	2	1	2	2	2	2	1	2
326	2	2	2	2	2	2	2	2	4	2	2	2	1	1	2	2	2	1	2	1	2
327	2	1	2	1	1	1	2	2	4	2	2	2	1	1	1	2	1	1	1	1	1
328	2	2	2	1	1	1	2	2	4	2	2	2	1	1	2	2	1	1	2	1	2
329	1	2	1	2	1	1	2	1	4	2	2	2	1	1	1	2	2	1	2	1	2
330	2	2	2	2	1	1	2	1	4	2	1	2	1	1	1	2	1	1	2	1	2
331	2	1	2	1	1	1	2	1	4	2	2	2	1	1	2	2	1	1	2	1	2
332	2	1	2	2	1	1	2	2	5	2	1	2	2	2	2	2	2	2	2	2	2
334	2	2	2	2	1	2	2	2	4	2	1	2	1	1	2	2	1	1	1	1	2
335	2	1	2	1	1	1	2	1	5	2	1	1	1	1	2	2	1	1	2	1	1
336	2	1	2	1	1	1	2	2	4	1	1	1	1	1	1	2	1	1	1	1	2
338	1	2	2	2	2	1	2	1	4	2	1	2	2	1	2	2	2	2	2	2	2
339	2	2	2	2	1	2	2	2	4	2	2	2	1	1	1	2	1	1	2	1	2
340	2	1	2	2	1	1	2	2	5	2	2	2	1	1	2	2	2	1	2	1	1
341	1	2	1	2	2	1	2	1	4	2	2	2	1	1	2	2	1	1	2	1	2
342	2	1	2	1	1	1	2	2	5	2	1	1	1	1	1	2	2	2	2	1	1
343	1	1	2	1	1	1	2	1	4	2	2	1	1	1	2	1	1	1	2	2	2
344	1	2	1	2	1	1	3	1	4	2	2	2	1	2	1	2	1	1	1	1	2
347	2	2	1	2	2	2	3	2	4	2	2	2	1	1	1	2	2	2	2	2	1
348	2	1	2	1	1	2	3	2	4	2	1	2	1	1	2	2	1	1	2	1	2
349	2	1	2	1	1	1	3	2	5	1	1	2	1	1	2	2	2	1	1	1	1
350	2	1	2	2	1	1	3	2	5	2	1	2	2	2	2	2	1	2	2	2	2
351	2	1	2	2	1	1	2	2	5	2	1	2	1	1	1	1	1	1	2	1	2
352	2	1	2	1	2	1	2	1	4	2	2	2	2	2	2	2	2	2	2	1	2
353	1	2	2	1	2	1	2	1	4	2	1	1	1	1	1	2	1	1	1	1	1
354	2	2	2	1	2	1	2	2	4	2	1	2	1	1	1	2	1	2	2	1	2
355	1	2	2	1	2	1	2	1	4	2	2	2	1	1	2	2	1	1	2	1	2
356	2	2	2	1	2	1	2	1	4	2	2	2	1	1	1	2	1	1	1	1	2
357	2	2	2	2	1	2	2	2	4	2	2	2	1	1	1	2	2	1	2	1	1
358	2	2	2	1	2	1	2	2	4	2	2	2	1	1	2	2	1	1	1	1	2
359	1	1	2	2	1	1	2	1	4	2	1	2	1	1	1	1	1	1	2	1	2
360	2	2	2	2	2	2	2	2	4	2	2	2	2	2	2	2	1	1	2	1	2
361	2	1	2	1	2	1	2	2	4	1	2	2	2	2	2	2	1	2	2	2	2
362	2	2	2	2	2	2	2	2	4	2	2	1	1	1	1	2	1	1	2	1	2
363	2	2	2	1	1	1	2	2	4	2	1	2	1	1	1	2	1	1	2	1	2
364	2	2	2	2	2	2	2	2	4	2	2	2	2	2	2	2	1	1	2	1	2
366	2	1	2	1	1	1	2	2	5	1	1	1	1	2	2	1	1	2	1	2	1
367	2	1	2	1	2	1	2	1	4	2	2	2	1	1	2	2	1	1	1	1	2
368	2	1	2	2	2	1	2	1	4	2	2	2	1	1	2	2	2	2	2	1	2
369	2	1	2	2	1	1	2	2	5	2	2	2	1	1	2	2	2	1	1	1	2
370	1	2	2	2	1	1	2	1	4	2	1	2	2	2	2	2	2	1	1	1	2
371	2	1	1	2	1	1	2	2	5	2	1	2	2	2	2	2	2	2	2	1	2
372	2	2	2	1	2	1	2	2	4	2	1	2	1	1	2	2	1	1	1	1	1
373	2	1	2	1	2	1	2	2	4	2	1	2	1	1	1	2	1	2	2	1	2
374	1	1	1	2	1	1	2	1	4	1	1	1	2	2	2	2	1	1	1	1	2
375	2	2	2	2	2	2	2	2	4	2	1	1	1	1	1	2	1	1	1	1	1
376	1	1	1	2	1	1	2	1	4	2	2	2	2	1	2	2	2	1	2	1	2
377	2	1	2	1	1	2	2	2	4	1	1	2	1	1	1	2	2	1	1	1	2
378	2	1	2	1	1	1	2	2	5	2	1	2	1	1	1	2	1	1	1	1	2
379	1	2	1	2	1	1	2	1	4	2	1	2	1	1	1	2	1	1	1	1	2
380	1	2	2	2	1	2	2	1	4	2	1	2	1	1	2	2	1	1	1	1	2
381	1	2	2	2	1	2	3	1	4	2	2	2	1	1	2	2	1	1	2	1	2
382	2	2	2	2	1	1	3	1	4	2	2	2	1	1	1	2	1	1	2	1	2
383	2	1	2	2	1	1	3	2	5	1	1	1	2	2	2	2	2	1	2	1	1
384	2	1	1	1	2	1	3	2	5	2	2	2	1	1	2	1	1	1	2	1	2
385	2	1	2	1	2	1	3	2	4	2	2	2	1	1	2	2	1	1	2	1	2
386	2	1	2	1	2	1	3	1	4	2	2	2	1	1	1	2	1	1	2	1	2
388	2	2	2	1	1	1	3	1	4	2	1	1	1	1	1	1	1	1	1	1	2
389	2	2	1	2	2	1	3	1	4	2	2	2	2	2	2	2	1	1	1	1	1
390	1	2	2	2	2	1	3	1	4	2	1	2	2	2	2	2	2	1	2	1	2
391	2	2	2	1	2	1	2	2	4	2	2	1	1	1	2	2	1	1	2	1	2
392	2	2	2	1	1	2	2	1	4	2	2	2	2	2	2	2	2	1	2	1	2
395	2	1	2	2	1	1	2	1	4	2	2	2	1	1	2	2	2	1	2	1	1
396	2	2	2	2	2	2	2	2	4	2	2	2	1	1	2	2	1	1	1	1	1
397	2	1	2	2	2	1	2	2	5	2	2	2	2	1	1	2	2	1	2	1	1
398	2	2	1	2	1	1	2	1	4	2	2	2	1	1	2	2	2	1	2	1	2
399	2	1	1	2	1	1	2	2	5	2	1	1	2	2	1	2	2	2	2	2	1
400	2	1	2	2	2	2	2	2	4	2	2	2	2	2	1	2	1	2	1	1	2
401	1	2	1	2	2	1	2	1	4	2	1	2	2	2	2	2	2	1	2	1	2
402	1	1	2	2	2	1	2	1	4	2	2	2	2	2	2	2	1	1	1	1	1
403	2	1	2	2	2	2	2	1	4	2	2	2	1	1	1	1	1	1	1	1	2
404	2	1	2	2	1	1	2	2	5	2	2	2	1	1	2	2	1	1	1	1	1
405	2	1	2	2	2	1	2	2	4	1	2	2	1	1	2	2	1	1	1	1	1
406	2	1	2	1	2	1	2	1	4	2	2	2	1	1	2	2	1	2	2	2	2
407	2	2	2	1	1	1	2	2	4	2	2	2	1	1	1	2	2	1	2	1	2
408	2	1	2	2	2	1	2	2	4	2	2	2	1	1	1	2	2	2	2	1	2
410	2	2	2	1	2	2	2	2	4	2	2	2	1	1	2	2	2	2	2	1	2
411	2	1	2	2	2	1	2	2	5	2	2	2	1	2	2	1	1	1	2	1	2
412	2	1	2	2	2	1	2	1	4	2	2	2	2	2	1	2	2	1	2	1	2
413	2	2	1	2	2	1	2	2	5	2	1	1	1	1	1	2	2	1	1	1	1
414	2	2	2	2	2	2	3	2	4	2	2	2	1	1	2	1	1	1	2	1	1
415	2	2	1	2	1	2	3	1	4	2	2	2	1	1	1	1	1	1	2	1	2
417	2	2	2	2	2	2	3	1	4	2	2	2	1	1	2	2	2	1	2	1	2
419	2	1	2	1	1	2	3	2	4	2	2	2	1	1	1	2	1	1	2	1	2
420	2	2	1	2	2	1	3	2	5	2	2	2	1	1	1	2	1	1	2	1	2
421	2	1	2	1	2	2	3	2	4	2	2	2	2	2	1	2	1	1	2	1	2
422	2	1	1	2	2	1	3	1	4	1	2	2	2	2	2	1	1	2	1	1	1
423	2	2	1	2	2	1	3	2	4	2	2	2	2	2	1	2	2	1	1	1	2
425	2	2	1	2	2	2	3	2	4	2	2	2	1	1	1	2	1	1	2	1	2
426	2	1	2	2	1	2	3	2	4	2	2	2	1	1	2	2	1	1	1	1	2
428	1	2	2	2	2	1	2	1	4	2	2	2	1	1	2	2	1	1	2	1	2
430	2	1	2	2	1	2	2	2	4	2	2	2	1	1	2	2	2	1	2	1	2
431	2	2	2	1	2	2	2	2	4	2	2	2	1	1	1	2	2	1	2	1	2
432	2	1	2	2	2	1	2	1	4	2	2	2	2	1	2	2	1	2	2	1	2
433	2	1	2	1	1	2	2	1	4	2	2	2	1	1	2	1	2	1	2	1	2
434	2	2	2	2	1	2	2	2	4	2	2	2	1	1	1	2	1	1	2	1	2
435	2	1	2	2	2	1	2	2	5	2	2	2	2	1	1	2	1	1	2	1	2
436	1	2	1	2	2	1	2	1	4	2	2	2	1	1	2	2	1	1	2	1	2
437	2	1	2	1	1	1	2	1	4	2	1	2	2	1	1	2	1	1	2	1	2
438	2	1	1	2	1	1	2	2	5	2	1	1	2	2	2	2	2	2	1	1	2
439	2	2	1	2	2	1	2	2	4	2	2	2	2	2	1	2	2	1	2	1	2
441	2	2	2	1	2	1	2	2	4	2	2	2	2	2	2	2	2	1	2	1	2
442	2	2	2	2	1	2	2	2	4	2	2	2	1	1	1	1	1	1	1	1	2
443	2	2	2	1	2	1	2	2	4	1	2	2	1	1	1	2	2	2	2	1	2
444	2	1	2	1	2	1	2	2	4	2	2	2	1	1	2	2	1	1	2	1	1
445	2	2	1	2	2	2	2	2	4	2	2	2	1	1	2	2	1	1	1	1	2
446	2	1	2	2	2	1	2	2	5	2	2	2	1	1	2	2	1	1	2	1	1
447	2	1	2	2	2	1	2	2	5	2	2	2	1	1	2	2	2	1	1	1	1
448	2	1	2	1	2	1	2	2	4	2	2	2	1	1	2	2	1	2	2	1	2
449	2	2	2	1	2	2	2	2	4	2	1	1	1	1	2	2	1	1	1	1	2
450	2	2	2	1	2	1	2	2	4	2	2	2	1	1	2	2	1	1	2	1	2
451	2	1	1	2	1	1	2	2	5	2	2	2	2	2	1	2	2	1	2	1	2
452	1	2	1	2	1	1	2	1	4	2	1	2	1	1	1	2	1	1	2	1	2
453	2	1	2	1	2	2	2	2	4	2	2	1	1	1	2	1	1	1	2	1	1
454	2	1	2	1	1	1	2	1	4	2	1	2	1	1	2	2	1	1	2	1	2
455	1	2	1	2	1	1	2	1	4	2	1	2	1	1	2	2	2	1	2	1	2
456	2	1	1	2	2	2	2	2	4	2	2	2	1	1	1	2	1	1	2	1	2
457	2	2	1	2	2	1	2	2	4	2	1	1	1	1	2	1	1	1	1	1	1
458	2	1	1	2	1	1	2	2	4	1	1	2	2	1	2	2	1	1	1	1	2
459	1	1	2	2	2	1	2	1	4	2	1	2	1	1	2	2	1	1	2	1	2
460	2	1	2	1	2	1	2	2	4	2	1	2	1	1	1	2	1	1	1	1	2
461	2	1	2	1	2	1	2	1	4	2	2	2	1	1	1	2	2	1	2	1	2
462	1	2	1	2	1	1	2	1	4	2	2	1	1	1	2	2	1	1	1	1	1
463	2	1	2	2	2	1	2	2	4	2	2	2	1	1	2	2	1	1	1	1	2
464	2	2	2	2	1	2	2	2	4	2	1	1	1	1	1	2	1	1	2	1	2
465	2	1	2	2	1	1	2	2	5	2	1	1	1	2	2	2	1	1	2	1	1
466	2	1	1	2	1	1	2	2	5	2	2	2	1	1	2	2	1	1	1	1	1
467	2	1	2	1	1	1	2	1	4	2	2	2	1	1	2	2	1	1	1	1	1
468	1	1	2	1	2	1	2	1	4	2	2	2	2	2	2	2	2	1	2	1	2
469	2	2	2	2	1	2	2	2	4	2	2	2	1	1	2	2	2	1	2	1	2
470	2	2	1	2	2	1	2	2	4	2	2	2	1	1	1	2	1	1	2	1	2
471	2	2	2	2	2	2	2	2	4	2	2	2	1	1	2	2	2	1	2	1	2
472	2	1	2	1	2	1	3	1	4	2	2	2	1	1	1	2	1	1	2	1	2
473	2	1	2	2	1	1	3	2	5	2	2	2	2	1	1	2	1	1	1	1	2
474	2	2	1	1	2	1	3	2	4	2	2	2	2	2	2	2	1	1	2	1	2
475	2	2	2	1	1	2	3	1	4	2	1	1	1	1	1	2	2	1	1	1	2
476	2	2	1	2	2	2	3	2	4	2	2	2	1	1	2	1	1	1	1	1	2
479	2	2	1	2	2	1	3	2	4	2	2	2	1	1	1	1	1	1	1	1	2
481	2	2	2	1	2	2	3	2	4	1	2	2	1	1	2	2	1	1	1	1	1
482	2	1	2	1	1	2	3	2	4	2	2	2	1	1	1	2	2	1	2	1	2
483	2	1	1	2	1	1	3	2	5	2	2	2	1	1	1	1	1	1	2	1	2
484	1	1	2	2	2	1	3	1	4	2	2	2	1	2	2	2	1	1	2	1	2
485	2	1	2	1	2	2	3	2	4	2	2	2	1	1	2	2	1	2	2	1	2
487	2	2	2	1	1	1	3	2	4	2	2	2	1	1	2	2	2	1	2	1	2
488	1	1	2	2	1	1	3	1	4	1	2	2	2	2	2	2	1	1	2	1	2
489	2	1	2	2	2	2	3	2	4	2	2	2	2	2	2	2	2	2	2	1	2
490	2	1	1	2	1	1	3	1	4	2	2	2	1	2	1	2	1	1	2	1	2
491	2	1	2	1	2	1	3	2	4	2	2	2	1	1	1	2	1	1	1	1	2
493	2	1	2	1	2	1	3	1	4	1	2	2	1	1	2	2	2	1	2	1	2
494	1	2	1	2	2	1	3	1	4	2	2	2	2	2	2	2	1	1	1	1	2
495	2	1	2	1	2	1	3	2	4	1	2	2	2	2	2	2	2	1	2	1	2
496	2	1	2	1	2	1	3	2	4	2	1	2	2	2	2	2	2	1	2	1	2
497	1	1	1	2	1	1	3	1	4	1	2	2	2	2	2	2	2	2	2	1	2
498	1	1	2	2	2	1	3	1	4	2	1	1	2	2	2	2	1	1	1	1	2
499	2	2	2	2	2	1	3	2	4	2	1	2	1	1	2	2	1	1	2	1	1
500	2	2	2	2	2	1	3	2	4	1	2	2	2	2	2	2	1	1	1	1	2
501	2	1	2	2	1	1	3	2	5	1	2	1	1	1	2	2	2	1	2	1	2
502	2	1	2	2	2	2	3	2	4	2	2	2	1	1	2	2	2	1	2	1	2
503	1	2	2	1	1	1	3	1	4	2	2	1	1	2	2	2	2	1	2	1	2
504	2	1	2	1	2	2	2	2	4	2	1	2	2	2	2	2	2	1	1	1	1
505	1	2	1	2	1	1	2	1	4	2	2	2	1	1	1	2	1	1	2	1	2
506	2	1	2	2	1	1	2	2	5	2	2	2	2	2	2	2	1	1	2	1	2
507	2	2	2	2	1	2	2	2	4	2	2	2	1	1	1	2	2	1	2	1	2
508	2	1	2	1	2	1	2	1	4	2	1	2	1	1	2	2	2	2	2	1	2
509	2	2	1	2	1	1	2	2	5	2	1	1	1	1	1	1	1	1	2	1	1
510	2	2	2	1	2	2	2	1	4	2	2	2	1	1	2	2	2	1	2	1	2
511	2	2	2	2	2	2	2	2	4	2	2	1	1	1	1	2	1	1	2	1	2
512	2	1	2	1	1	2	2	2	4	2	1	2	2	2	2	2	2	2	2	1	1
513	2	1	2	1	1	2	2	2	4	2	2	2	2	2	2	2	1	1	2	1	2
514	2	2	2	1	2	1	2	2	4	2	2	2	2	2	1	2	2	2	2	1	2
515	2	2	1	2	2	1	2	1	4	2	2	2	2	2	2	2	2	2	2	2	2
516	2	2	1	2	2	2	2	2	4	2	2	2	1	1	1	2	1	1	2	1	1
517	2	1	2	1	1	1	2	2	4	2	2	2	2	2	1	2	2	2	2	1	2
518	2	1	1	2	2	1	2	2	5	2	2	2	1	1	1	2	1	1	2	1	1
520	2	2	2	2	1	2	2	2	4	2	2	2	1	1	1	2	1	1	2	1	2
522	1	1	2	1	2	1	2	1	4	2	2	2	2	2	2	2	2	1	2	1	2
523	2	2	1	2	2	1	2	2	4	2	2	2	1	1	2	2	1	1	2	1	2
524	2	2	2	1	2	1	2	2	4	2	2	2	1	1	2	2	2	1	2	1	2
525	2	2	2	1	2	1	2	1	4	2	2	2	1	1	1	2	2	1	2	1	2
526	2	2	1	2	2	2	2	2	4	2	2	2	1	1	1	2	2	1	2	1	2
527	2	1	2	1	2	1	2	1	4	2	2	2	1	1	1	2	1	1	1	1	1
528	2	1	2	1	2	1	2	2	4	2	1	2	1	1	1	2	1	1	1	1	2
529	2	1	2	2	1	1	2	2	5	2	2	2	1	1	2	2	1	1	2	1	2
530	2	1	2	2	1	1	2	2	5	2	1	1	1	1	2	2	1	1	1	1	1
531	1	1	2	1	2	1	3	1	4	1	2	2	2	2	2	2	1	1	1	1	2
532	2	2	2	1	1	1	3	2	4	2	2	2	1	1	2	2	1	1	2	1	2
533	2	1	2	2	2	1	3	2	5	2	2	2	2	2	1	2	1	1	1	1	1
534	1	1	2	2	2	2	3	1	4	2	2	2	2	2	2	2	2	1	2	1	2
535	2	1	2	1	2	1	3	2	4	1	2	2	2	2	2	2	2	2	1	1	2
536	2	1	2	1	2	2	3	2	4	2	2	2	2	2	2	2	1	1	2	1	1
537	2	1	2	1	2	2	3	1	4	2	2	2	1	1	2	2	2	1	2	1	2
538	1	1	2	1	2	1	3	1	4	2	2	2	2	2	1	2	2	1	2	1	2
539	2	2	2	2	2	2	3	2	4	2	2	2	2	1	1	2	1	1	2	1	2
540	2	1	2	2	2	1	3	2	4	2	2	2	1	1	1	1	1	1	1	1	2
542	1	1	2	1	2	1	2	1	4	2	2	2	2	2	2	2	2	1	2	1	1
544	2	2	2	1	2	1	2	2	4	2	2	2	1	1	2	2	2	1	2	1	2
545	2	1	2	1	1	1	2	2	4	2	2	2	2	2	2	2	2	1	1	1	2
546	2	1	2	1	2	2	2	2	4	2	2	2	1	1	1	2	2	1	2	1	2
547	2	2	2	2	1	2	2	2	4	2	2	2	1	1	2	2	2	1	1	1	2
548	2	1	2	1	2	2	2	2	4	1	2	1	1	1	1	2	1	1	1	1	1
550	2	2	2	2	2	2	2	1	4	2	2	2	2	2	2	2	1	1	2	1	2
551	2	1	2	2	2	2	2	2	4	2	2	2	2	2	2	2	2	2	2	1	2
552	2	1	2	1	2	1	2	2	4	2	2	2	1	1	1	2	1	1	2	1	2
553	1	2	1	2	2	1	2	1	4	2	2	2	1	1	1	2	1	1	1	1	2
554	2	1	2	1	1	2	3	1	4	1	1	1	1	1	2	2	2	1	1	1	1
555	2	2	1	2	1	1	3	2	4	2	2	2	2	2	2	2	2	1	2	1	2
556	2	1	1	2	2	2	3	2	4	2	1	2	2	2	2	2	2	2	1	2	1
557	2	1	2	1	1	1	3	2	4	1	1	2	1	1	1	2	1	1	1	1	2
559	2	2	2	1	2	1	3	1	4	1	1	1	1	1	2	1	1	2	1	1	1
560	2	2	2	1	1	1	3	2	4	2	2	2	1	1	1	2	1	1	1	1	2
561	2	1	2	1	1	1	3	2	5	2	2	1	2	2	2	2	2	2	2	1	2
562	2	1	2	1	2	1	3	2	4	2	1	2	1	1	2	2	1	1	2	1	2
563	2	1	2	1	2	1	3	1	4	1	1	1	1	1	2	2	1	1	2	1	2
564	1	2	2	2	2	2	3	1	4	2	2	2	2	2	1	2	2	1	1	1	2
565	2	1	2	2	2	2	3	2	4	2	2	2	2	2	1	2	1	1	2	1	2
567	1	1	1	2	2	1	3	1	4	2	1	1	2	2	2	2	2	2	1	1	2
568	1	2	2	1	2	1	2	1	4	2	2	2	2	2	2	2	2	1	2	1	2
570	2	1	2	2	2	1	2	2	4	2	1	1	2	2	1	2	2	2	1	1	1
571	2	2	2	1	1	1	2	1	4	2	2	2	1	1	2	2	2	2	2	1	2
572	1	1	2	1	2	2	2	1	4	2	2	2	1	1	2	2	1	2	1	1	1
573	1	2	1	2	2	1	2	1	4	2	2	2	2	2	2	2	2	1	2	1	2
576	2	1	2	1	1	2	2	2	4	2	2	2	2	2	1	2	1	1	2	1	1
577	2	2	2	2	2	2	2	2	4	2	2	1	1	1	2	2	2	1	2	1	1
578	1	2	1	2	2	1	2	1	4	2	2	2	1	2	2	2	1	1	2	1	2
579	1	2	1	2	2	1	2	1	4	2	2	2	1	1	1	2	2	1	2	1	2
580	2	1	2	2	1	1	2	2	5	2	1	1	1	1	2	2	2	1	1	1	1
581	2	1	2	2	2	2	2	2	4	2	2	2	2	1	2	2	2	1	1	1	2
582	2	2	1	2	1	1	2	2	5	2	2	1	1	1	1	2	2	1	2	1	2
583	2	2	2	2	1	2	2	2	4	2	2	1	1	1	1	1	1	1	1	1	2
584	2	1	2	1	2	1	3	1	4	1	2	1	2	2	1	2	1	2	1	2	2
585	2	2	1	2	2	1	3	2	5	2	2	2	2	2	2	2	2	1	2	1	2
586	1	1	2	1	2	1	3	1	4	1	2	2	2	2	2	2	2	1	2	1	2
587	2	2	2	2	1	1	3	2	4	2	1	2	1	1	2	2	2	1	2	1	2
588	2	2	2	1	2	1	2	1	4	2	2	2	1	1	1	2	1	1	2	1	2
589	2	2	2	1	1	2	3	2	4	2	2	1	1	1	1	2	2	1	2	1	2
590	2	1	2	2	1	1	3	2	5	2	2	2	1	2	2	2	1	1	2	1	2
591	2	2	2	2	1	1	3	1	4	2	2	2	1	1	1	2	2	1	2	1	2
592	1	2	2	2	1	2	3	1	4	2	2	2	1	1	1	2	1	1	2	1	1
593	2	1	2	1	2	2	3	1	4	2	2	2	2	2	2	2	2	2	2	1	2
594	2	1	2	1	1	1	2	2	4	2	1	1	2	2	1	2	1	1	2	1	2
595	2	2	2	1	2	1	2	2	4	2	2	1	1	1	1	2	1	1	2	1	2
596	2	1	2	2	2	1	2	2	5	2	2	2	1	1	2	2	1	1	2	1	2
598	2	2	2	1	2	2	2	2	4	2	2	1	1	1	2	2	1	1	1	1	2
600	1	2	1	2	1	1	2	1	4	2	2	2	2	2	2	2	1	1	2	1	2
601	2	1	2	2	2	2	2	2	4	1	2	1	1	1	2	2	2	2	2	1	2
602	2	1	2	2	2	1	2	2	4	2	2	2	2	2	2	2	1	1	2	1	2
603	2	1	2	1	2	2	2	2	4	2	2	2	1	1	2	2	2	1	2	1	2
604	2	1	1	1	2	1	2	2	4	2	2	1	1	1	1	2	2	1	2	1	2
605	2	1	2	1	2	1	2	1	4	2	2	2	2	2	2	2	1	1	1	1	1
606	2	1	1	2	2	2	2	2	4	2	2	2	2	2	2	2	1	1	2	1	2
607	2	2	1	2	2	1	2	1	4	2	2	2	2	2	2	2	2	2	2	1	2
609	2	2	2	2	2	2	2	1	4	2	2	2	2	2	2	2	1	1	1	1	2
611	2	2	2	2	2	2	2	2	4	2	2	2	1	1	2	2	1	1	2	1	2
612	2	2	2	1	1	1	2	2	4	2	2	2	1	1	2	2	2	1	1	1	2
613	2	2	2	2	1	2	2	2	4	2	2	2	1	1	1	2	1	1	2	1	2
614	2	1	2	1	1	1	2	1	4	2	1	1	1	1	2	2	1	1	2	1	2
615	1	2	1	2	1	1	2	1	4	2	1	2	1	1	2	2	1	1	1	1	2
616	2	2	1	2	2	1	2	2	4	2	2	2	1	1	1	1	1	1	1	1	2
619	2	2	2	2	2	2	2	2	4	2	2	1	1	1	2	1	1	1	2	1	2
620	1	2	1	2	2	1	2	1	4	2	2	2	2	2	2	2	2	2	2	1	2
621	2	1	2	1	1	1	2	2	4	2	2	2	1	1	1	2	2	1	2	1	2
622	2	2	2	2	1	2	2	2	4	2	1	2	1	2	2	2	2	2	2	1	2
623	2	1	2	1	2	2	2	2	4	2	1	2	1	1	2	2	1	1	1	1	2
624	2	1	2	2	2	1	2	2	4	2	2	2	1	1	2	2	2	1	2	1	2
625	2	2	1	2	1	2	2	2	4	2	2	2	1	1	1	2	1	1	2	1	2
626	2	2	2	2	2	1	2	2	4	2	2	2	1	1	1	2	1	2	1	1	2
627	1	2	2	1	2	2	2	1	4	2	1	1	1	1	1	2	1	1	1	1	2
628	2	1	1	2	1	1	2	1	4	2	2	2	2	2	2	2	1	2	2	1	2
629	2	2	2	2	1	2	2	2	4	2	1	1	1	1	1	2	1	1	2	1	2
630	2	2	2	1	1	2	2	2	4	2	2	2	1	1	2	2	1	1	1	1	2
631	2	1	2	2	1	1	2	2	5	2	1	2	1	1	1	1	1	1	1	1	1
